# Supplementary material for: The role and machine learning analysis of mitochondrial autophagy-related gene expression in lung adenocarcinoma
Source: Front Immunol. 2025 Apr 17;16:1509315. doi: 10.3389/fimmu.2025.1509315 (PMC12043613; doi:10.3389/fimmu.2025.1509315)
Supplement: Supplementary file 1 [file DataSheet1.zip › Random forest.R]

library(MASS)
library(readr)
hubGENG_class <- read_csv("greenyellow模块基因前五十+TCGA表达量(随机森林专用).csv")
View(hubGENG_class)
data <- hubGENG_class
#查看数据
View(data)
#查看变量名称
names(data)
#查看数据集data中各变量基本统计信息
summary(data)
#更改class格式
data$class <- factor(data$class,levels = c("Tumor","Normal"),ordered=TRUE)
#查看变量类型
str(data)


library(randomForest)
set.seed(1)
rf.model<-randomForest(class~RIC8A+SF3B2+HNRNPL+KHDRBS1+KCMF1+GTF3C2+HNRNPR+PPP6R3+
                         ZFPL1+COASY+PPP2R5D+PRPF19+AMMECR1L+INTS4+HNRNPK+SMG5+POLR3C+
                       UBTF+RNF121+CLNS1A+KDM3A+MOGS+DPF2+MTA2+CCDC86+WRNIP1+FTSJ1+WDR3+
                         TLK1+TTC9C+POLR1C+MED8+REST+ADNP+SNRNP200+ACTR5+MAZ+PPP1R8+
                         ATXN7L3+HMGXB4+MPHOSPH10+YY1+GTF3C3+KLHL12+DDB1+ELAVL1+ERCC3+
                         LRRC42+VPS33A+THUMPD3,data=data)
rf.model
plot(rf.model)
#绿线表示normal
#红线表示tumor
#黑线表示整体


#用which.min查找误差最低时的tree
which.min(rf.model$err.rate[,1])
#305
set.seed(1)

rf.model2<-randomForest(class~RIC8A+SF3B2+HNRNPL+KHDRBS1+KCMF1+GTF3C2+HNRNPR+PPP6R3+
                          ZFPL1+COASY+PPP2R5D+PRPF19+AMMECR1L+INTS4+HNRNPK+SMG5+POLR3C+
                          UBTF+RNF121+CLNS1A+KDM3A+MOGS+DPF2+MTA2+CCDC86+WRNIP1+FTSJ1+WDR3+
                          TLK1+TTC9C+POLR1C+MED8+REST+ADNP+SNRNP200+ACTR5+MAZ+PPP1R8+
                          ATXN7L3+HMGXB4+MPHOSPH10+YY1+GTF3C3+KLHL12+DDB1+ELAVL1+ERCC3+
                          LRRC42+VPS33A+THUMPD3,ntree=305,data=data)
rf.model2


#变量重要性评分，比较重要
varImpPlot(rf.model2)


#保存图片
