# Supplementary material for: The role and machine learning analysis of mitochondrial autophagy-related gene expression in lung adenocarcinoma
Source: Front Immunol. 2025 Apr 17;16:1509315. doi: 10.3389/fimmu.2025.1509315 (PMC12043613; doi:10.3389/fimmu.2025.1509315)
Supplement: Supplementary file 1 [file DataSheet1.zip › SVM.R]

# 安装和加载必要的包
install.packages("e1071")
install.packages("caret")
library(e1071)
library(caret)

# 加载数据集 (假设数据集为data，行是样本，列是基因，最后一列为标签)
data <- read.csv("greenyellow模块基因前五十+TCGA表达量(随机森林专用).csv")

# 确保标签列是因子类型
data$Label <- as.factor(data$Label)

# 分割数据集为训练集和测试集
set.seed(123) # 设置随机种子以保证结果可重复
index <- createDataPartition(data$Label, p = 0.7, list = FALSE)
train_data <- data[index, ]
test_data <- data[-index, ]

# 标准化数据
train_data_scaled <- scale(train_data[, -ncol(train_data)])
test_data_scaled <- scale(test_data[, -ncol(test_data)])

# 使用标准化后的数据和因子类型的标签
train_data_scaled <- as.data.frame(train_data_scaled)
test_data_scaled <- as.data.frame(test_data_scaled)
train_data_scaled$Label <- train_data$Label
test_data_scaled$Label <- test_data$Label

# 使用caret进行SVM特征选择
control <- trainControl(method = "repeatedcv", number = 10, repeats = 3)
svm_model <- train(Label ~ ., data = train_data_scaled, method = "svmLinear", trControl = control, preProcess = c("center", "scale"))

# 提取特征重要性
importance <- varImp(svm_model, scale = FALSE)
print(importance)

# 检查重要性数据结构
print(str(importance))

# 提取并检查重要性值
# 如果不是标准化后的重要性值，可以尝试使用 $importance[[1]]
importance_values <- importance$importance[[1]]
print(importance_values)
print(class(importance_values))

# 如果重要性值是数值向量，则按降序排序
if (is.numeric(importance_values)) {
  importance_ordered <- order(-importance_values)
  top_features <- rownames(importance$importance)[importance_ordered][1:10]
  print(top_features)
} else {
  stop("重要性值不是数值类型")
}

# 使用选择的特征重新训练模型
train_data_selected <- train_data_scaled[, c(top_features, "Label")]
test_data_selected <- test_data_scaled[, c(top_features, "Label")]

svm_model_selected <- train(Label ~ ., data = train_data_selected, method = "svmLinear", trControl = control, preProcess = c("center", "scale"))

# 模型预测和性能评估
predictions <- predict(svm_model_selected, newdata = test_data_selected)
confusionMatrix(predictions, test_data_selected$Label)


# 使用caret进行SVM模型的超参数调优
tune_grid <- expand.grid(C = 2^(-5:2)) # 调整cost参数的范围
control <- trainControl(method = "repeatedcv", number = 10, repeats = 3)
svm_model_tuned <- train(Label ~ ., data = train_data_selected, method = "svmLinear", 
                         trControl = control, tuneGrid = tune_grid, preProcess = c("center", "scale"))

# 输出最佳模型参数
print(svm_model_tuned$bestTune)

# 使用最佳模型进行预测和评估
predictions_tuned <- predict(svm_model_tuned, newdata = test_data_selected)
confusionMatrix(predictions_tuned, test_data_selected$Label)
