# Supplementary material for: The role and machine learning analysis of mitochondrial autophagy-related gene expression in lung adenocarcinoma
Source: Front Immunol. 2025 Apr 17;16:1509315. doi: 10.3389/fimmu.2025.1509315 (PMC12043613; doi:10.3389/fimmu.2025.1509315)
Supplement: Supplementary file 1 [file DataSheet1.zip › wgcna.R]

# 安装并加载WGCNA包
#if (!requireNamespace("BiocManager", quietly = TRUE))
#  install.packages("BiocManager")
#BiocManager::install("WGCNA")

setwd("C:/Users/Administrator/Desktop/学术1/肺癌仙桃数据分析/肺癌基因数据/西安交通大学文章文章1/WGCNA")
library(WGCNA)
options(stringsAsFactors = FALSE)


# 读取基因表达数据，行是基因，列是样本
# 假设数据已保存在一个名为 "expression_data.csv" 的文件中，这里是"hubGENE.csv"
expressionData <- read.csv("TCGA_LUAD_Countdata_log2+1.csv", row.names = 1)

# 转置数据，使行是样本，列是基因
datExpr <- t(expressionData)

# 检查缺失值
gsg <- goodSamplesGenes(datExpr, verbose = 3)
if (!gsg$allOK) {
  datExpr <- datExpr[gsg$goodSamples, gsg$goodGenes]
}

# 进行层次聚类以检测异常样本
sampleTree <- hclust(dist(datExpr), method = "average")
plot(sampleTree, main = "Sample clustering to detect outliers", sub = "", xlab = "", cex.lab = 1.5, cex.axis = 1.5, cex.main = 2)

# 如果存在明显的异常样本，可以手动移除
# 例如，假设我们想移除树状图中高度在1500以上的样本
clust <- cutreeStatic(sampleTree, cutHeight = 1500, minSize = 10)
table(clust)
keepSamples <- (clust == 1)
datExpr <- datExpr[keepSamples, ]

# 重新聚类以确保移除了异常样本
sampleTree2 <- hclust(dist(datExpr), method = "average")
plot(sampleTree2, main = "Sample clustering after removing outliers", sub = "", xlab = "", cex.lab = 1.5, cex.axis = 1.5, cex.main = 2)

# 选择软阈值
powers <- c(c(1:10), seq(from = 12, to = 20, by = 2))
sft <- pickSoftThreshold(datExpr, powerVector = powers, verbose = 5)

# 绘制软阈值选择图
sizeGrWindow(9, 5)
par(mfrow = c(1, 2))
cex1 <- 0.9
plot(sft$fitIndices[, 1], -sign(sft$fitIndices[, 3]) * sft$fitIndices[, 2],
     xlab = "Soft Threshold (power)", ylab = "Scale Free Topology Model Fit, signed R^2",
     type = "n", main = paste("Scale independence"))
text(sft$fitIndices[, 1], -sign(sft$fitIndices[, 3]) * sft$fitIndices[, 2],
     labels = powers, cex = cex1, col = "red")
abline(h = 0.90, col = "red")

plot(sft$fitIndices[, 1], sft$fitIndices[, 5],
     xlab = "Soft Threshold (power)", ylab = "Mean Connectivity", type = "n",
     main = paste("Mean connectivity"))
text(sft$fitIndices[, 1], sft$fitIndices[, 5], labels = powers, cex = cex1, col = "red")


# 根据选择的软阈值（例如，sft$powerEstimate系统自动计算最佳）构建网络
sft$powerEstimate
softPower=sft$powerEstimate


adjacency <- adjacency(datExpr, power = softPower)

# 将邻接矩阵转换为拓扑重叠矩阵
TOM <- TOMsimilarity(adjacency)
dissTOM <- 1 - TOM

# 聚类基因
geneTree <- hclust(as.dist(dissTOM), method = "average")
plot(geneTree, main = "Gene clustering on TOM-based dissimilarity", sub = "", xlab = "", cex.lab = 1.5, cex.axis = 1.5, cex.main = 2)

# 模块识别
dynamicMods <- cutreeDynamic(dendro = geneTree, distM = dissTOM, deepSplit = 2, pamRespectsDendro = FALSE, minClusterSize = 30)
table(dynamicMods)

# 将模块分配给颜色
dynamicColors <- labels2colors(dynamicMods)
table(dynamicColors)

# 绘制基因树和模块颜色
plotDendroAndColors(geneTree, dynamicColors, "Dynamic Tree Cut", dendroLabels = FALSE, hang = 0.03, addGuide = TRUE, guideHang = 0.05)

# 计算模块特征值
MEList <- moduleEigengenes(datExpr, colors = dynamicColors)
MEs <- MEList$eigengenes

# 计算模块特征值之间的相关性
MEDiss <- 1 - cor(MEs)
METree <- hclust(as.dist(MEDiss), method = "average")
plot(METree, main = "Clustering of module eigengenes", xlab = "", sub = "")

# 合并相似的模块
merge <- mergeCloseModules(datExpr, dynamicColors, cutHeight = 0.25, verbose = 3)
mergedColors <- merge$colors
mergedMEs <- merge$newMEs

# 绘制合并后的模块
plotDendroAndColors(geneTree, cbind(dynamicColors, mergedColors),
                    c("Dynamic Tree Cut", "Merged dynamic"),
                    dendroLabels = FALSE, hang = 0.03,
                    addGuide = TRUE, guideHang = 0.05)

# 保存结果
moduleColors <- mergedColors
colorOrder <- c("grey", standardColors(50))
moduleLabels <- match(moduleColors, colorOrder) - 1
MEs <- mergedMEs

save(MEs, moduleLabels, moduleColors, geneTree, file = "WGCNA_results.RData")
