# Supplementary material for: The role and machine learning analysis of mitochondrial autophagy-related gene expression in lung adenocarcinoma
Source: Front Immunol. 2025 Apr 17;16:1509315. doi: 10.3389/fimmu.2025.1509315 (PMC12043613; doi:10.3389/fimmu.2025.1509315)
Supplement: Supplementary file 1 [file DataSheet1.zip › Lasso analysis.R]

#### 第三章 第四部分 最佳预后模型构建 ----

setwd("C:/Users/Administrator/Desktop/学术1/TCGA替代网站数据——ucsc")
### 1 整理临床数据----
## 官网下载临床文件
##install.packages("tidyverse")
library(tidyverse)
clinical<- read_tsv("GDC_download/clinical.cart.2022-06-21/clinical.tsv")

## UCSC-Xena上的临床文件（已整理好，使用方便，将以此为例）
LUAD_surv <-read_tsv("TCGA-LUAD.survival.tsv") %>% 
  select(-3)
LUAD_phenotype <- read_tsv("TCGA-LUAD.GDC_phenotype.tsv.gz") %>% 
  column_to_rownames("submitter_id.samples")

### (1) 空缺值——多重插补 ----
## 查看空缺值（NA)
source(file = 'Function/FindoutNA.R', encoding = "utf-8")

FindoutNA(LUAD_phenotype)

missing.percent <- unlist(lapply(LUAD_phenotype, 
                                 function(x)sum(is.na(x))))/nrow(LUAD_phenotype)#计算每一列缺失的百分比

## 多重插补(MI)
##  1） 删除缺失值多于20%的变量 ----
LUAD_phenotype <- LUAD_phenotype[,missing.percent<=0.2]

col_name <- colnames(LUAD_phenotype) %>% as.data.frame()

LUAD_phenotype <- LUAD_phenotype %>% 
  dplyr::select(1,21,13,14,15,32,33) %>% 
  set_names("age","smoking_history","M",
            "N","T","gender","race") %>% 
  rownames_to_column("sample")

## 极值问题
summary(LUAD_phenotype$age)
summary(LUAD_phenotype$smoking_history)


##albumin creatinine `platelet count` 有极值

write_tsv(LUAD_phenotype,file = "LUAD_phenotype.tsv")

## excel中删除极值行-albumin creatinine `platelet count' bmi
LUAD_phenotype1 <- read_tsv("LUAD_phenotype.tsv") %>% 
  column_to_rownames("sample")

## 2）可视化缺失情况 ----
## ①第一列表示缺失的数量，最后一列表示几个factor缺失##
## install.packages('mice')
library(mice)
md.pattern(LUAD_phenotype1)

## ②用图探索缺失值的特点 ###
## install.packages("VIM")
library(VIM)
## 左侧图为缺失的个数（柱图）；右边为每种factor缺失的比例
aggr(LUAD_phenotype1, 
     numbers = T, ## 是否显示数字 
     prop=T) ## 显示的数字是占比？ 还是数量? 

## ③可视化每个样本缺失和存在的情况##
## install.packages("Amelia")
library(Amelia)
missmap(LUAD_phenotype1, col = c("white", "lightblue"))


## 3）多重插补 ----
LUAD_phenotype2 <- LUAD_phenotype1 %>% dplyr::select(1,2,3) 

library(ggplot2)
library(ggpubr)

## 数据之间相互非独立 ##
imp<-mice(LUAD_phenotype2,
          m=5, ## 插补后的数据集数量 这个5是约定俗成的
          seed=1234, ## 随机数
          method = "cart") ## 插补的算法

LUAD_phenotype3 <-mice::complete(imp) 

LUAD_phenotype1 <- LUAD_phenotype1 %>% 
  dplyr::select(-c(2,3,1)) %>% 
  rownames_to_column("sample") 

LUAD_phenotype4 <- LUAD_phenotype3 %>% rownames_to_column("sample")
LUAD_phe <- merge(LUAD_phenotype1,LUAD_phenotype4,by = "sample") %>%         
  na.omit() 

## 4）插补后数据的验证 ----
## 插补前数据 与 插补后数据分布相似（mean sd p>0.05） 
source(file = 'Function/GetTable_comparet.R', 
       encoding = "utf-8")

GetTable_compare(data1 = LUAD_phenotype2,     
                 data2 = LUAD_phenotype3,    
                 df_name = 'Validation after imputation') 

write_tsv(LUAD_phe,file = "LUAD_phe_final.tsv")

## (2) 数据格式转换----
## excel中删除tumor_stage中 not reported
LUAD_phe <- read_tsv("LUAD_phe_final.tsv") %>% 
  column_to_rownames("sample")

str(LUAD_phe)
table(LUAD_phe$age)
table(LUAD_phe$M)
table(LUAD_phe$N)
table(LUAD_phe$T)
table(LUAD_phe$gender)
table(LUAD_phe$race)

## character to factor
LUAD_phe$age <- ifelse(LUAD_phe$age<60,
                       "<60",
                       ">=60")

LUAD_phe$T <- ifelse(LUAD_phe$T == "T1"|LUAD_phe$T == "T2",
                     "T1_2",
                     "T3_4")# | 代表或者
LUAD_phe$race <- ifelse(LUAD_phe$race == "asian",
                        "asian",
                        "others")

LUAD_phe$age <- factor(LUAD_phe$age)
LUAD_phe$gender <- factor(LUAD_phe$gender)
LUAD_phe$M<-factor(LUAD_phe$M)
LUAD_phe$N<-factor(LUAD_phe$N)
LUAD_phe$T<-factor(LUAD_phe$T)
LUAD_phe$smoking_history<-factor(LUAD_phe$smoking_history)
LUAD_phe$race<- factor(LUAD_phe$race)


str(LUAD_phe)

LUAD_phe1 <- LUAD_phe %>% rownames_to_column("sample")

## (3) 基线资料表----
source('Function/GetTable1.R', encoding = "utf-8")

GetTable1(df = LUAD_phe, # df 输入需要整理的数据框
          df_name = 'baseline')  # df_name 为输出表格的名字

### 2 单因素COX分析 ----
library(rms) ## 加载R包
library(ResourceSelection)
library(dplyr)
library(caret)
library(plyr)
library(survival)

library(readr)
hubgene <- read_csv("TCGA-LUAD.htseq_counts.tsv/lasso回归专用表.csv")
  

## (1) 数据整理：15个差异基因表达矩阵及对应的临床数据----
## 整理生存数据（天数转为月）
LUAD_surv1<-LUAD_surv %>% 
  mutate(OS_time=OS.time/30)  %>% 
  select(-3)

LUAD_surv1$OS_time<-round(LUAD_surv1$OS_time,0)
LUAD_surv2 <- LUAD_surv1 %>% dplyr::filter(OS_time>=1)
## 样本取交集
intersect_sample<-intersect(intersect(hubgene$sample,LUAD_phe1$sample),
                            LUAD_surv2$sample)

hubgene_1 <-hubgene %>% 
  as.data.frame() %>% 
  dplyr::filter(sample%in%intersect_sample)

LUAD_phe2 <- LUAD_phe1 %>% 
  dplyr::filter(sample%in%intersect_sample)

LUAD_surv3 <- LUAD_surv2 %>% dplyr::filter(sample%in%intersect_sample)
aero_merge_data<-merge(merge(LUAD_surv3,LUAD_phe2,by="sample"),
                       hubgene_1,by="sample")

save(hubgene_1,LUAD_phe2,LUAD_surv3,aero_merge_data,
     file = "hubgene.rda")
write.table(aero_merge_data,"aero_merge_data.csv",row.names=FALSE,col.names=TRUE,sep=",")
write.table(hubgene_1,"hubgene_1.csv",row.names=FALSE,col.names=TRUE,sep=",")
## (2) 单因素COX回归分析----
load("hubgene.rda")


BaSurv <- Surv(time = aero_merge_data$OS_time, ## 生存时间
               aero_merge_data$OS==1) ## 生存状态

UniCox <- function(x){ ## 构建一个R function 便于后期调用
  FML <- as.formula(paste0('BaSurv~',x)) ## 构建生存分析公式
  GCox <- coxph(FML, data = aero_merge_data) ## Cox分析
  GSum <- summary(GCox) ## 输出结果
  HR <- round(GSum$coefficients[,2],2) ## 输出HR值
  PValue <- round(GSum$coefficients[,5],3) ## 输出P值
  CI <- paste0(round(GSum$conf.int[,3:4],2),collapse = "-") ## 输出HR的可信区间
  Unicox <- data.frame("characteristics" = x, ## 返回结果，并构建数据框
                       "Hazard Ratio" = HR,
                       "CI95" = CI,
                       "P Value" = PValue)
  return(Unicox)
}

set.seed(1)
UniCox(colnames(aero_merge_data)[32]) ## 试验一下 function是否存在错误？

colnames(aero_merge_data)
VarNames <- colnames(aero_merge_data)[19:ncol(aero_merge_data)]

set.seed(2)
UniVar <- lapply(VarNames,UniCox) ## 批量做Cox分析
UniVar_results <- ldply(UniVar,data.frame) ## 将结果整理为一个数据框

## 筛选其中P值<0.2的变量纳入多因素cox分析。
(GetFactors <- UniVar_results$characteristics[which(UniVar_results$P.Value < 0.2)] %>% as.character()) 

save(UniVar,
     UniVar_results,
     GetFactors,
     file = 'Univar_GetFacotrs.rda')

### 3 Lasso回归筛选最好预后价值基因 ----
load('Univar_GetFacotrs.rda')
library("glmnet") ## 加载R包

# Install dplyr package
library("dplyr")
hubgene_1 <- hubgene_1 %>% arrange(sample) 
hubgene_1 <- select(hubgene_1,-52)


hubgene_2<-hubgene_1 %>% 
  column_to_rownames("sample") %>% 
  as.matrix() ## 根据R包的要求，将数据需要筛选的部分提取转换为矩阵

identical(aero_merge_data$sample,hubgene_1$sample)

set.seed(1)
cvfit = cv.glmnet(hubgene_2,
                  Surv(aero_merge_data$OS_time,aero_merge_data$OS), 
                  nfold=10,
                  family = 'cox') 

pdf('Lasso1.pdf')       
plot(cvfit) ## 画图
dev.off()

fit <- glmnet(hubgene_2, Surv(aero_merge_data$OS_time,aero_merge_data$OS), 
              family = "cox") 

pdf('Lasso2.pdf')
plot(fit, label = TRUE)
dev.off()

coef.min = coef(cvfit, s = "lambda.min")  ## lambda.min & lambda.1se

active.min = which(coef.min != 0 ) ## 找出那些回归系数没有被惩罚为0的

(lasso_geneids <- colnames(hubgene_1)[active.min]) ##  提取基因名称

save(cvfit,fit,lasso_geneids,file = 'lasso_geneids.rda')

lasso_sel_geneids <- aero_merge_data[,colnames(aero_merge_data) %in% lasso_geneids]
write.table(lasso_sel_geneids,"lasso_sel_geneids.csv",row.names=F,col.names=TRUE,sep=",")

### 4 构建风险评分模型 ----
load('lasso_geneids.rda')

### gene signature计算
Final_genes_select<-lasso_geneids

fml_KM <-  as.formula(paste0('BaSurv~',paste0(Final_genes_select,collapse = '+'))) ## 通过多因素Cox回归构建一个评分

MultiCox_KM <- coxph(fml_KM, data = aero_merge_data)
MultiSum_KM <- summary(MultiCox_KM)

index.min <- MultiSum_KM$coefficients[,1]
(index.min <- as.numeric(index.min))

signature <- as.matrix(subset(aero_merge_data,select = Final_genes_select)) %*% 
  as.matrix(exp(index.min))
aero_merge_data$signature <- signature 

### 5 KM验证----
library(ggplot2)
library(survminer)
library(survival)

aero_merge_data$signature_2 <- ifelse(aero_merge_data$signature > 
                                        median(aero_merge_data$signature),
                                      'High-Score','Low-Score')  ## 这里的命名要注意！！！

KM_fit <- survfit(Surv(OS_time, OS)~signature_2,data = aero_merge_data)
plot_KM <- ggsurvplot(KM_fit, conf.int=F, pval=T, risk.table=T, 
                      legend.labs = c('High-Score','Low-Score'),
                      legend.title='Risk Score', 
                      palette = c("dodgerblue2","orchid2"),
                      risk.table.height = 0.3)
plot_KM

pdf('Signature_KMplot.pdf',onefile = F,width = 8,height = 6)
print(plot_KM)
dev.off()

save(cvfit,fit,KM_fit,plot_KM,file = 'prognosis_model/rda/Uni_plots.rda')
load( 'prognosis_model/rda/Uni_plots.rda')

### 6 Nomogram ----
library(dplyr)

colnames(aero_merge_data)[35] <- 'Multigene'
aero_merge_data1<-aero_merge_data[,c(1:18,35)]

str(aero_merge_data1)

aero_merge_data1$Multigene<-factor(aero_merge_data1$Multigene)
aero_merge_data1<-aero_merge_data1 %>% 
  column_to_rownames("sample")

for (i in 1:ncol(aero_merge_data1)) {
  aero_merge_data1[,i] <- as.numeric(aero_merge_data1[,i])}

BaSurv <- Surv(time = aero_merge_data1$OS_time,event = aero_merge_data1$OS)


## (1) 单因素Cox分析----
UniCox_nom <- function(x){
  FML <- as.formula(paste0('BaSurv~',x))
  GCox <- coxph(FML, data = aero_merge_data1)
  GSum <- summary(GCox)
  HR <- round(GSum$coefficients[,2],2)
  PValue <- round(GSum$coefficients[,5],3)
  CI <- paste0(round(GSum$conf.int[,3:4],2),collapse = "-")
  Unicox <- data.frame("characteristics" = x,
                       "Hazard Ratio" = HR,
                       "CI95" = CI,
                       "P Value" = PValue)
  return(Unicox)
}

UniCox_nom(colnames(aero_merge_data1)[5])
VarNames_nom <- colnames(aero_merge_data1)[3:18] ## 选择需要纳入单因素Cox回归的变量

set.seed(1)
UniVar_nom <- lapply(VarNames_nom,UniCox_nom) ## 批量单因素Cox分析

UniVar_nom <- ldply(UniVar_nom,data.frame) ## 将结果整理成数据框

## 选择单因素Cox结果中，P值＜0.05的变量纳入多因素Cox分析。
GetFactors_uni_nom <- UniVar_nom$characteristics[which(UniVar_nom$P.Value < 0.05)] %>% as.character() 

write_tsv(UniVar_nom,'prognosis_model/table/UniVar_nom.tsv')

## (2) 多因素分析 ----
## 为了排除多重共线性问题，需要把T、N、M排除在外

GetFactors_uni_nom1<-c("rela_fami_cancer_histo", "race",
                       "tumor_stage" ,"platelet_count","Multigene"  )

fml_nom <-  as.formula(paste0('BaSurv~',
                              paste0(GetFactors_uni_nom1,collapse = '+')))

MultiCox_nom <- coxph(fml_nom, data = aero_merge_data1)
MultiSum_nom <- summary(MultiCox_nom)
MultiName_nom <- as.character(GetFactors_uni_nom1)
MHR_nom <- round(MultiSum_nom$coefficients[,2],2)
MPV_nom <- round(MultiSum_nom$coefficients[,5],3)
MCIL_nom <- round(MultiSum_nom$conf.int[,3],2)
MCIU_nom <- round(MultiSum_nom$conf.int[,4],2)
MCI_nom <- paste0(MCIL_nom,'-',MCIU_nom)
MulCox_nom <- data.frame('characteristics' = MultiName_nom,
                         'Hazard Ratio' = MHR_nom,
                         'CI95' = MCI_nom,
                         'P Value' = MPV_nom)

MulCox_nom1<- MulCox_nom %>%
  as.data.frame() %>% 
  rownames_to_column("Mulcox") %>% 
  select(-1)

## excel中merge 单因素多因素COX回归结果 ##

write_tsv(MulCox_nom1,'prognosis_model/table/MulCox_nom.tsv')

Final <- read_tsv("prognosis_model/table/merge_Mul_COX_results.tsv")

GetFactors_model <- Final$characteristics[which(Final$P.Value.y < 0.05)] ## 确定纳入预测模型的因子（多因素Cox结果，P值小于0.05）

save(GetFactors_model,file = 'prognosis_model/rda/GetFactors_model.rda')
load( 'prognosis_model/rda/GetFactors_model.rda')

## (3) Nomogram----
str(aero_merge_data1)

aero_merge_data1$Multigene <-factor(aero_merge_data1$Multigene)
aero_merge_data1$age <-factor(aero_merge_data1$age)
aero_merge_data1$histologic_grade <-factor(aero_merge_data1$histologic_grade)
aero_merge_data1$T <-factor(aero_merge_data1$T)
aero_merge_data1$N <-factor(aero_merge_data1$N)
aero_merge_data1$M <-factor(aero_merge_data1$M)
aero_merge_data1$rela_fami_cancer_histo <-factor(aero_merge_data1$rela_fami_cancer_histo)
aero_merge_data1$vascular_tumor_cell_type<-factor(aero_merge_data1$vascular_tumor_cell_type)
aero_merge_data1$gender <-factor(aero_merge_data1$gender)
aero_merge_data1$race <- factor(aero_merge_data1$race)
aero_merge_data1$tumor_stage<-factor(aero_merge_data1$tumor_stage)

dd <- datadist(aero_merge_data1) ## 封装数据
options(datadist="dd") ## 全局变量设置

## 查看数据类型 
str(aero_merge_data1)
BaSurv.norm <- Surv(time = aero_merge_data1$OS_time,event = aero_merge_data1$OS)
fml.nom <- as.formula(paste0('BaSurv.norm~',paste0(GetFactors_model,collapse = '+')))     ## 构建多因素Cox公式
f <- cph(fml.nom, x=T, y=T, surv=T, data=aero_merge_data1)
surv <- Survival(f)

nom <- nomogram(f, ##生存函数
                
                fun=list(function(x) surv(12, x), ##我们想预测患者的1年、3年和5年的生存率
                         function(x) surv(12*3, x), 
                         function(x) surv(12*5, x)), 
                lp=F, funlabel=c("1-year survival","3-year survival", "5-year survival"), ## label注释
                maxscale=100, ## 评分最大100分
                fun.at=seq(0.1,0.9,0.1)) ## 设置刻度

## Nomogram 可视化 ##
pdf(paste0('normgram.pdf'),width = 13.5,height = 9, onefile=FALSE)
plot(nom,cex.var = 2,cex.axis = 1.5,lwd = 10,xfrac = 0.5,tcl = 0.5)

dev.off()

save(nom,file = 'prognosis_model/rda/nom.rda')
load('prognosis_model/rda/nom.rda')

### 7 森林图 ----
Final <- read_tsv("prognosis_model/table/merge_Mul_COX_results.tsv")

## forestploter包绘制
library(grid)
## install.packages("forestploter")
library(forestploter)

# UniVar_forest 
UniVar_forest <- read_tsv("prognosis_model/table/UniVar_nom_forest.tsv")

UniVar_forest$`Forestplot ` <- paste(rep(" ", 20), collapse = " ")

UniVar_forest<-UniVar_forest %>% 
  relocate(`P.Value`,.after = `Forestplot `)

UniVar_forest$se <- (log(UniVar_forest$CI_high) - log(UniVar_forest$HR))/1.96

tm <- forest_theme(base_size = 10,
                   refline_col = "red",
                   footnote_col = "#636363",
                   footnote_fontface = "italic")

UniVar_p <- forest(
  UniVar_forest[,c(1:2,6:7)],
  est = UniVar_forest$HR,
  lower = UniVar_forest$CI_low, 
  upper = UniVar_forest$CI_high,
  sizes = UniVar_forest$se,
  ci_column = 3,
  ref_line = 1,
  xlim = c(0, 5),
  ticks_at = c(0.5, 1, 2, 3,4),
  theme = tm)

# Print plot
plot(UniVar_p)

# MulCox_forest
MulCox_forest <- read_tsv("prognosis_model/table/MulCox_nom_forest.tsv")

MulCox_forest$`Forestplot ` <- paste(rep(" ", 20), collapse = " ")

MulCox_forest<-MulCox_forest %>% 
  relocate(`P.Value`,.after = `Forestplot `)

MulCox_forest$se <- (log(MulCox_forest$CI_high) - log(MulCox_forest$HR))/1.96

tm <- forest_theme(base_size = 10,
                   refline_col = "red",
                   footnote_col = "#636363",
                   footnote_fontface = "italic")

MulCox_p <- forest(
  MulCox_forest[,c(1:2,6:7)],
  est = MulCox_forest$HR,
  lower = MulCox_forest$CI_low, 
  upper = MulCox_forest$CI_high,
  sizes = MulCox_forest$se,
  ci_column = 3,
  ref_line = 1,
  xlim = c(0, 5),
  ticks_at = c(0.5, 1, 2, 3,4),
  theme = tm)

# Print plot
plot(MulCox_p)

### 8 Time-ROC曲线验证风险模型灵敏度和特异度 ---- 
library(timeROC)
cox.timp2 <- coxph(Surv(aero_merge_data1$OS_time, 
                        aero_merge_data1$OS == 1) ~
                     aero_merge_data1$Multigene)
lpFit <- cox.timp2$linear.predictors

roc.fit <-timeROC(T = aero_merge_data1$OS_time, # 结局时间
                  delta = aero_merge_data1$OS, # 生存结局
                  marker = lpFit, # 预测变量
                  cause = 1, # 阳性结局赋值，比如死亡，复发的赋值
                  weighting = "marginal", ## 'marginal' = Kaplan-Meier estimator of the censoring distribution 
                  ## or 'cox' = censoring by the Cox model
                  times = c(12*c(1,3,5,7,10)), ## 时间点，选取1年、3年和5年生存率
                  ROC = T,
                  iid = TRUE) 

CI95 <- confint(roc.fit)[1] %>% unlist()
ROC_1 <- paste0(' : ',roc.fit$AUC[1] %>% as.numeric() %>% round(.,2),'(',CI95[1],'-',CI95[length(CI95)/2 + 1],')')
ROC_3 <- paste0(' : ',roc.fit$AUC[2] %>% as.numeric() %>% round(.,2),'(',CI95[2],'-',CI95[length(CI95)/2 + 2],')')
ROC_5 <- paste0(' : ',roc.fit$AUC[3] %>% as.numeric() %>% round(.,2),'(',CI95[3],'-',CI95[length(CI95)/2 + 3],')')
ROC_7 <- paste0(' : ',roc.fit$AUC[4] %>% as.numeric() %>% round(.,2),'(',CI95[4],'-',CI95[length(CI95)/2 + 4],')')
ROC_10 <- paste0(' : ',roc.fit$AUC[5] %>% as.numeric() %>% round(.,2),'(',CI95[5],'-',CI95[length(CI95)/2 + 5],')')

col_all <- rainbow(10)
filename <- paste0(paste0('OS_AUC_t_group_TypeI.pdf'))
pdf(filename,onefile = F)

plot(roc.fit,time=12,col = col_all[1],add =FALSE,title = F)#time 是时间点，col是线条颜色，add指是否添加在上一张图中
plot(roc.fit,time=12*3,col = col_all[2],add = TRUE)
plot(roc.fit,time=12*5,col = col_all[3],add = TRUE)
plot(roc.fit,time=12*7,col = col_all[4],add = TRUE)
plot(roc.fit,time=12*10,col = col_all[5],add = TRUE)
title(main = 'Time-dependent ROC curve')

legend("bottomright",
       
       legend = c(paste0('AUC at 1 year',ROC_1), 
                  paste0('AUC at 3 years',ROC_3),
                  paste0('AUC at 5 years',ROC_5),
                  paste0('AUC at 7 years',ROC_7),
                  paste0('AUC at 10 years',ROC_10)),
       
       lty = c("solid","solid","solid","solid","solid"),
       col = col_all[1:5],
       bty = 'n')

dev.off()
