# Supplementary material for: The role and machine learning analysis of mitochondrial autophagy-related gene expression in lung adenocarcinoma
Source: Front Immunol. 2025 Apr 17;16:1509315. doi: 10.3389/fimmu.2025.1509315 (PMC12043613; doi:10.3389/fimmu.2025.1509315)
Supplement: Supplementary file 5 [file DataSheet5.zip]

Archive with 4 entries (4 files):
- Random forest.R
- SVM.R
- 1-WGCNA.R
- Lasso analysis.R
