# Supplementary material for: The role and machine learning analysis of mitochondrial autophagy-related gene expression in lung adenocarcinoma
Source: Front Immunol. 2025 Apr 17;16:1509315. doi: 10.3389/fimmu.2025.1509315 (PMC12043613; doi:10.3389/fimmu.2025.1509315)
Supplement: Supplementary file 5 [file DataSheet5.zip › 1-WGCNA.R]

rm(list = ls())
library(tidyverse)
library(WGCNA)

dat_expr <- read.csv('input/expr_tpm.csv', row.names = 1, check.names = F)
dat_group <- read.csv('input/group.csv')
dat_group$group <- factor(dat_group$group, levels = c('Control', 'LUAD'))

# 数据处理 ---------------------------------------------------------------

# 计算各基因的方差
vars_all_gene <- apply(dat_expr, 1, var)
# 选择方差前n%的基因
gene0 <- names(vars_all_gene[vars_all_gene >= quantile(vars_all_gene, probs = 0.9)])
# 具体提取前百分之多少，以提取后基因数量在5000个左右为宜
dat_expr <- dat_expr[gene0, ] %>% t() %>% as.data.frame()

# 检查数据中是否存在缺失条目、权重低于阈值的条目和零方差的基因
res_gsg <- goodSamplesGenes(datExpr = dat_expr, verbose = 3)
# 去除不好的基因和样本
if(res_gsg$allOK) {
  print('all OK')
} else{
  if (sum(!res_gsg$goodGenes) == 0) {
    print('genes OK')
  } else{
    print(paste0('Removing gene(s): ', paste(colnames(dat_expr)[!res_gsg$goodGenes], collapse = ',')))
  }
  if (sum(!res_gsg$goodSamples) == 0) {
    print('samples OK')
  } else{
    print(paste0('Removing sample(s): ', paste(rownames(dat_expr)[!res_gsg$goodSamples], collapse = ',')))
  }
  good_genes <- colnames(expr)[res_gsg$goodGenes]
  good_samples <- rownames(expr)[res_gsg$goodSamples]
  dat_expr <- dat_expr[good_samples, good_genes]
  pring('Bad gene(s) and sample(s) have been removed')
}


# 样本聚类 ---------------------------------------------------------------

# 对样本聚类
clust_sample_tree <- hclust(dist(dat_expr), method = 'average')

# 样本聚类树
par(cex = 0.6)
par(mar = c(0, 4, 2, 0))
plot(clust_sample_tree, main = 'Sample Clustering to Detect Outliers')
# 剪切线
# abline(h = 150, col = '#E64B35')
dev.off()

# 剪切样本聚类树
# cut_sample_clust <- cutreeStatic(clust_sample_tree,
#                                  # 剪切线
#                                  cutHeight = 150,
#                                  # 每个聚类所包含的最小样本数
#                                  minSize = 10)
# table(cut_sample_clust)
# dat_expr <- dat_expr[cut_sample_clust == 1, ]
# dat_group <- dat_group[cut_sample_clust == 1, ]
# 一般来说不对样本进行，除非有特别离谱的离群样本

# 构建分组信息
dat_trait <- model.matrix( ~ 0 + dat_group$group) %>% as.data.frame()
colnames(dat_trait) <- levels(dat_group$group)
rownames(dat_trait) <- dat_group$sample

# 重新对样本进行聚类
# 如果前面没有剪切样本的话，这里的聚类结果和前面是一致的
clust_sample_tree2 <- hclust(dist(dat_expr), method = 'average')


# 分组颜色
color_trait <- numbers2colors(dat_trait, colors = c('#4DBBD5', '#E64B35'))

# 样本聚类树
plotDendroAndColors(
  clust_sample_tree2,
  color_trait,
  groupLabels = colnames(dat_trait),
  main = 'Sample Dendrogram and Trait Heatmap'
)
dev.off()


# 软阈值 ---------------------------------------------------------------

# 允许多线程计算
enableWGCNAThreads()
# Mac系统不要跑上面这句，跑下面这句
# allowWGCNAThreads()

# 无标度拓扑拟合指数的软阈值
powers <- 1:20

# 软阈值的无标度拓扑分析
r2_cutoff <- 0.9
res_sft <- pickSoftThreshold(dat_expr,
                             # 软阈值
                             powerVector = powers,
                             # 无标度拟合指数
                             RsquaredCut = r2_cutoff,
                             # 详细程度
                             verbose = 5)

# 软阈值散点图
pdf(file = 'output/WGCNA_softpower.pdf', width = 8, height = 6)
# 散点图两部分，排列方式的是一行两列
par(mfrow = c(1,2))
# 拟合指数与power值的散点图
plot(
  # 软阈值
  res_sft$fitIndices$Power,
  # 无缩放拓扑模型拟合
  - sign(res_sft$fitIndices$slope) * res_sft$fitIndices$SFT.R.sq,
  xlab = 'Soft Threshold (power)',
  ylab = 'Scale Free Topology Model Fit, signed R^2',
  type = 'n',
  main = 'Scale Independence'
)
text(
  # 软阈值
  res_sft$fitIndices$Power,
  # 无缩放拓扑模型拟合
  - sign(res_sft$fitIndices$slope) * res_sft$fitIndices$SFT.R.sq,
  labels = powers,
  col = '#E64B35'
)
abline(
  # 无标度拟合指数
  h = r2_cutoff, col = '#E64B35')
# 平均连通性与power值的散点图
plot(
  # 软阈值
  res_sft$fitIndices$Power,
  # 节点连接程度
  res_sft$fitIndices$mean.k.,
  xlab = 'Soft Threshold (power)',
  ylab = 'Mean Connectivity',
  type = 'n',
  main = 'Mean Connectivity'
)
text(
  # 软阈值
  res_sft$fitIndices$Power,
  # 节点连接程度
  res_sft$fitIndices$mean.k.,
  labels = powers,
  col = '#E64B35'
)
dev.off()


# 基因聚类 ---------------------------------------------------------------

# 最佳软阈值
soft_power <- res_sft$powerEstimate

# 根据最佳软阈值计算网络邻接性
mat_adjacency <- adjacency(dat_expr, power = soft_power)

# 计算TOM矩阵（拓扑重叠矩阵，Topological Overlap Matrix）
mat_TOM <- TOMsimilarity(mat_adjacency)
# 计算TOM差异矩阵
mat_dissTOM <- 1 - mat_TOM
# TOM表示基因之间相似性，dissTOM表示基因之间的距离
# TOM越接近0 = 相似性越低 = dissTOM越接近1 = 距离越远

# k值柱状图和散点图（检验是否接近无尺度网络）
k <- softConnectivity(dat_expr, power = soft_power)

pdf(file = 'output/WGCNA_checksf.pdf', width = 8, height = 6)
# 分两部分，排列方式的是一行两列
par(mfrow = c(1, 2))
hist(k)
scaleFreePlot(k, main = 'Check Scale free topology\n')
dev.off()

# 关闭多线程计算
disableWGCNAThreads()

# 对基因聚类
clust_gene_tree <- hclust(as.dist(mat_dissTOM), method = 'average')

# 基因聚类树
plot(
  clust_gene_tree,
  xlab = NA,
  sub = NA,
  main = 'Gene Clustering on TOM-Based Dissimilarity',
  labels = F
)
dev.off()

# 动态剪切模块识别
dynamic_mod <- cutreeDynamic(
  dendro = clust_gene_tree,
  distM = mat_dissTOM,
  # 树的分裂程度
  deepSplit = 2,
  # 将PAM算法应用于树型结构
  pamRespectsDendro = F,
  # 模块基因的最小数量
  minClusterSize = 50
)
table(dynamic_mod)

# 模块颜色
color_dynamic <- labels2colors(dynamic_mod)
table(color_dynamic)

# 基因聚类树
plotDendroAndColors(
  clust_gene_tree,
  color_dynamic,
  groupLabels = 'Dynamic Tree Cut',
  dendroLabels = F,
  hang = 0.03,
  addGuide = T,
  guideHang = 0.05,
  main = 'Gene Dendrogram and Module Colors'
)
dev.off()


# 相似模块聚类和合并 ---------------------------------------------------------------

# 计算模块的特征基因
list_me <- moduleEigengenes(dat_expr, colors = color_dynamic)

# 提取特征基因矩阵
dat_merged_me <- list_me$eigengenes

# 计算特征基因矩阵的相关性矩阵，即特征基因之间的差异
mat_diss_me <- 1 - WGCNA::cor(dat_merged_me)

# 对特征基因聚类
clust_me_tree <- hclust(as.dist(mat_diss_me), method = 'average')

# 特征基因聚类树
plot(clust_me_tree,
     main = 'Clustering of Module Eigengenes',
     xlab = NA,
     sub = NA)
# 合并相似模块的阈值
me_diss_threshold <- 0.4
abline(h = me_diss_threshold, col = '#E64B35')
dev.off()

# 合并相似模块
res_merge <- mergeCloseModules(dat_expr,
                               color_dynamic,
                               cutHeight = me_diss_threshold,
                               # 详细程度
                               verbose = 3)
color_merge <- res_merge$colors
dat_merge_me_new <- res_merge$newMEs

# 动态模块颜色的基因聚类树
pdf(file = 'output/WGCNA_dendrogram.pdf', width = 6, height = 6)
plotDendroAndColors(
  clust_gene_tree,
  color_merge,
  groupLabels = 'Dynamic Tree Cut',
  dendroLabels = F,
  hang = 0.03,
  addGuide = T,
  guideHang = 0.05,
  main = 'Gene Dendrogram and Module Colors'
)
dev.off()

# 模块颜色
color_module <- color_merge
table(color_module)


# 模块基因热图 ---------------------------------------------------------------

# 计算相关性
mat_module_trait_cor <- WGCNA::cor(dat_merge_me_new,
                                   dat_trait,
                                   method = 'spearman',
                                   use = 'p')

# 计算p值
mat_module_trait_p <- corPvalueStudent(mat_module_trait_cor, nrow(dat_expr))

# 相关性和p值标注
mat_text <- paste0(
  'Correlation = ',
  round(mat_module_trait_cor, 2),
  '\npvalue = ',
  signif(mat_module_trait_p, 3)
)
dim(mat_text) <- dim(mat_module_trait_cor)

# 热图
pdf(file = 'output/WGCNA_heatmap.pdf', width = 8, height = 8)
par(mar = c(5, 10, 3, 5))
labeledHeatmap(
  Matrix = mat_module_trait_cor,
  xLabels = colnames(dat_trait),
  xLabelsAngle = 0,
  yLabels = colnames(dat_merge_me_new),
  ySymbols = colnames(dat_merge_me_new),
  colors = colorRampPalette(colors = c('#4DBBD5', 'white', '#E64B35'))(50),
  textMatrix = mat_text,
  setStdMargins = F,
  zlim = c(-1, 1),
  main = 'Module-Trait Relationship'
)
dev.off()


# 模块基因 ---------------------------------------------------------------

# 计算分组与基因的相关性
mat_gene_trait_cor <- WGCNA::cor(dat_expr, dat_trait, use = 'p')
mat_gene_trait_p <- corPvalueStudent(mat_gene_trait_cor, nrow(dat_expr))
# 提取相关性的绝对值作为gs
mat_gene_trait_cor <- abs(mat_gene_trait_cor[, 1])
# 计算平均相关性作为纵坐标，也就是每个模块中的平均gs
dat_gs <- tapply(mat_gene_trait_cor, color_module, mean)
# 计算gs的标准差用于误差线的绘制
std_err_gs <- tapply(mat_gene_trait_cor, color_module, stdErr)
# 提取灰色模块之外的数据用于绘图

# 柱状图
pdf(file = 'output/WGCNA_barplot.pdf', width = 15, height = 10)
par(mar = c(5, 10, 3, 5))
barplot(
  height = dat_gs, 
  width = 1, 
  names.arg = names(dat_gs), 
  col = names(dat_gs), 
  ylab = 'Gene Significance', 
  main = 'Gene Significance across modules'
)
addErrorBars(dat_gs, 1.96 * std_err_gs, two.side = TRUE)
dev.off()

# 挑选模块，注意不要挑选到'grey'模块
# 注：'grey60','lightgrey'等看着好像是'grey'模块的，但是都不是'grey'模块，都可以选
# 这里以'turquoise'等模块基因为例
# 可以挑选多个模块基因，最后合并
# 挑选相关性最高的模块
select_module <- c('turquoise', 'green', 'blue')
# 批量选择模块基因
gene_module <- gene0[color_module %in% select_module]

# 保存选择的基因
saveRDS(gene_module, file = 'output/gene_module.Rds')
